# Supplementary material for: The Genomes of the Fungal Plant Pathogens Cladosporium fulvum and Dothistroma septosporum Reveal Adaptation to Different Hosts and Lifestyles But Also Signatures of Common Ancestry
Source: PLoS Genet. 2012 Nov 29;8(11):e1003088. doi: 10.1371/journal.pgen.1003088 (PMC3510045; doi:10.1371/journal.pgen.1003088)
Supplement: Table S14 — Primers used for reverse transcription quantitative PCR. (XLS) [file pgen.1003088.s021.xls]

## Sheet: Sheet1
Table S14 pRT-PCR primers
Primers used for qPCR in Cladosporium fulvum
Primer name	Sequence 5' to 3'
qVER1_F	TCGTGAGATCGATCAGGTTG
qVER1_R	AGCCACGAAGAATTGACCAC
qAFLR_F	ATTCAGATCAGGGCAGGATG
qAFLR_R	GAGTCTTCGCCAATGCTTTC
qVBSA_F	CGAGAGCAACAACCTCAACA
qVBSA_R	ATACCGCTGACCATGAGGAG
qPKSA_F	TCCCGGCTCAGATTGATAAC
qPKSA_R	CCGACGTATAGAGGCTGCTC
qAvr9_F	GCTTGCTCTCCTAATTGCTAC
qAvr9_R	TGCCACATTGACCCAAAC
qAvr4_F	CCCCAAAACTCAACCATACAAC
qAvr4_R	GCTTCGCATTGCCAACTTC
qCfActine_F	GGCACCAATCAACCCAAAG
qCfActine_R	TACGACCAGAAGCGTACAG
qCfTubulin_F	CCTTCAGAGCTGTAACTGTCC
qCfTubulin_R	CCTCCTTCATAGATACCTTGCC
Primers used for qPCR in Dothistroma septosporum are as in
Chettri et al. (2012) Fungal Genetics and Biology 49 (141-151).
